# Supplementary material for: Distribution and Phylogenetic Diversity of Synechococcus-like Cyanobacteria in the Late Autumn Picophytoplankton of the Kara Sea: The Role of Atlantic and Riverine Water Masses
Source: Plants (Basel). 2025 Aug 22;14(17):2614. doi: 10.3390/plants14172614 (PMC12429990; doi:10.3390/plants14172614)
Supplement: Supplementary file 1 [file plants-14-02614-s001.zip]

Archive with 4 entries (4 files):
- Figure S1-1.jpg
- Table S1_edited.xlsx
- Table S2.xlsx
- Table S3.xlsx
