# Supplementary material for: Distribution and Phylogenetic Diversity of Synechococcus-like Cyanobacteria in the Late Autumn Picophytoplankton of the Kara Sea: The Role of Atlantic and Riverine Water Masses
Source: Plants (Basel). 2025 Aug 22;14(17):2614. doi: 10.3390/plants14172614 (PMC12429990; doi:10.3390/plants14172614)
Supplement: Supplementary file 1 [file plants-14-02614-s001.zip › Table S1_edited.xlsx]

## Sheet: Лист1
Supplementary materials
Table S1. Sampling locations and date, sampling horisons (m), total picophytoplankton abundance (Npico×109, cells m3) and biomass (Npico mg C m-3), picocyanobacteria abundance (NPC×109 cells m-3) and biomass (BPC mg m-3) at sampling depths during the cruise of RV "Akademik Mstislav Keldysh” in September 30 – October 3 2019.
Station	Lat, N	Lon, E	Date	horizon, m	Npico	Bpico	NPC	BPC
7494	78.4857	82.2281	30 Sept 2022	0;10;20;30;40	0.12;0.17;0.21;0.20;0.19	0.04;0.16;0.16;0.11;0.15	0;0.02;0;0.08;0	0;0.01;0;0.04;0
7495	78.4876	82.0835	30 Sept 2022	0;12;23;40	0.26;1.21;1.35;0.59	0.08;0.49;0.64;0.40	0;0;0;0.01	0;0;0;0.01
7496	78.4916	81.7161	30 Sept 2022	0;20;30;45	2.52;1.31;1.37;0.37	1.17;0.39;0.79;0.31	0.03;0;0.02;0	0.01;0;0.01;0
7498	81.6543	80.8991	01 Oct 2022	0;11;20;30;50	0.84;0.47;0.70;0.51;0.31	0.46;0.39;0.49;0.55;0.15	0.01;0;0;0;0.01	0;0;0;0;0.005
7499	82.7994	80.3018	01 Oct 2022	0;10;25;40	1.43;0.43;0.62;0.31	0.55;0.18;0.33;0.17	0;0;0;0	0;0;0;0;
7500	83.0383	79.7317	02 Oct 2022	0;12;18;40	0.94;1.44;2.40;0.23	0.31;0.48;0.99;0.22	0;0;0.01;0	0;0;0.005;0
7501	87.6347	79.2658	02 Oct 2022	0;10;17;26;50	1.57;1.66;1.43;0.22;0.05	0.69;0.62;0.47;0.05;0.01	0.07;0.04;0;0;0	0.03;0.02;0;0;0
7502	88.0724	78.5986	02 Oct 2022	0;10;17;25;40	4.53;3.23;2.58;0.39;0.17	1.24;0.96;0.67;0.18;0.15	0.17;0.06;0.05;0.03;0	0.08;0.03;0.02;0.01;0
7503	88.6235	78.0145	03 Oct 2022	0;13;17;30	4.47;2.3;1.09;0.38	1.37;0.82;0.61;0.24	0.19;0.14;0.02;0.01	0.09;0.07;0.01;0
7504	87.2305	77.5	03 Oct 2022	0;14;20;30	4.35;3.17;0.49;0.23	1.16;1.20;0.39;0.05	0.09;0.14;0.06;0.02	0.04;0.07;0.03;0.01
7505	87.676	76.9689	03 Oct 2022	0;8;15;20;30	2.60;1.61;0.91;0.39;0.27	1.23;0.5;0.31;0.17;0.07	0.32;0.11;0.15;0.05;0.07	0.15;0.05;0.07;0.02;0.03
