# Supplementary material for: Distribution and Phylogenetic Diversity of Synechococcus-like Cyanobacteria in the Late Autumn Picophytoplankton of the Kara Sea: The Role of Atlantic and Riverine Water Masses
Source: Plants (Basel). 2025 Aug 22;14(17):2614. doi: 10.3390/plants14172614 (PMC12429990; doi:10.3390/plants14172614)
Supplement: Supplementary file 1 [file plants-14-02614-s001.zip › Table S2.xlsx]

## Sheet: List1
Supplementary materials
Table S2. The occurrence of OTUs and their sequences in samples from explored stations.
		Station
		7494-0м	7494-20м	7494-30м	7495-23м	7496-0м	7496-20м	7498-0м	7498-11м	7500-0м	7500-18м	7501-0м	7501-10м	7501-17м	7503-0м	7503-17м	7505-0м	7505-15м	accession no.
otu0001	TCTTGAAATCCAGGACATCGCTGATGACTTCAGCACCAAGTACGTTCCGCCCCACGTCAATATTTTTTATTGCCTGGGCGGCATCACGCTTGTTTGTTTCCTGATTCAGTTCGCGACCGGATTCGCGATGACTTTCTATTACAAGCCCACTGTTGCTGAGGCTTACAGCTCAGTTCAGTACCTGATGACAGATGTGAGCTTCGGGTGGCTCATTCGCTCAGTGCACAGATGGAGCGCATCGATGATGGTGCTCATGCTGATTCTCCACGTCTTCCGCGTGTACCTCACAGGTGGCTTTAAGCGTCCCCGTGAGCTCACTTGGGTGACCGGCGTGACGATGGCTGTGATCACTGTTTCTTTTGGCGTTACCGGCTACTCGCTCCCT	17305	16389	3711	13757	12349	19591	9272	16391	15860	16002	6810	7506	20705	19047	6958	19284	6535	PV575902
otu0002	TCTTGAAATCCAGGACATCGCTGATGACTTCAGCACCAAGTACGTTCCGCCCCACGTCAATATTTTCTATTGCCTGGGCGGCATCACGCTTGTTTGCTTCCTGATTCAGTTCGCGACCGGGTTCGCGATGACTTTCTATTACAAGCCCACTGTTGCTGAGGCTTACAGCTCAGTTCAGTACCTGATGACAGATGTGAGCTTCGGGTGGCTCATTCGCTCAGTCCACAGATGGAGCGCCTCGATGATGGTGCTCATGCTGATTCTTCACGTCTTCCGCGTGTACCTCACAGGTGGCTTTAAGCGTCCCCGTGAGCTCACTTGGGTAACCGGCGTGACGATGGCTGTGATCACTGTTTCTTTTGGCGTCACCGGCTACTCGCTCCCT	469	331	3350	3982	4289	535	3975	536	650	708	2971	6180	532	1042	5354	1429	6911	PV433308
otu0003	TCTTGAAATCCAGGACATCGCTGATGACTTCAGCACCAAGTACGTTCCGCCCCACGTCAATATTTTTTATTGCCTGGGCGGCATCACGCTTGTTTGTTTCCTGATTCAGTTCGCGACCGGATTCGCGATGACTTTCTATTACAAGCCCACGGTTGCTGAGGCTTACAGCTCAGTTCAGTACCTGATGACAGATGTGAGCTTCGGGTGGCTCATTCGCTCAGTGCACAGATGGAGCGCATCGATGATGGTGCTCATGCTGATTCTCCACGTCTTCCGCGTGTACCTCACAGGTGGCTTTAAGCGTCCCCGTGAGCTCACTTGGGTGACCGGCGTGACGATGGCTGTGATCACTGTTTCTTTTGGCGTTACCGGCTACTCGCTCCCT	1618	1676	303	0	0	1984	0	1498	1452	1431	202	1106	2024	1780	619	1835	824	PV575903
otu0004	TCTTGAAATTCAGGACATCGCTGATGACTTCAGCACCAAGTACGTTCCGCCCCACGTCAATATTTTTTATTGCCTGGGCGGCATCACGCTTGTTTGTTTCCTGATTCAGTTCGCGACCGGATTCGCGATGACTTTCTATTACAAGCCCACTGTTGCTGAGGCTTACAGCTCAGTTCAGTACCTGATGACAGATGTGAGCTTCGGGTGGCTCATTCGCTCAGTGCACAGATGGAGCGCATCGATGATGGTGCTCATGCTGATTCTCCACGTCTTCCGCGTGTACCTCACAGGTGGCTTTAAGCGTCCCCGTGAGCTCACTTGGGTGACCGGCGTGACGATGGCTGTGATCACTGTTTCTTTTGGCGTTACCGGCTACTCGCTCCCT	0	0	559	764	452	0	0	0	0	0	609	2731	0	313	1414	592	3401	PV575904
otu0005	TCTTGAAATCCAGGACATCGCTGATGACTTCAGCACCAAGTACGTTCCGCCCCACGTCAATATTTTCTATTGCCTGGGCGGCATCACGCTTGTTTGCTTCCTGATTCAGTTCGCGACCGGGTTCGCGATGACTTTCTATTACAAGCCCACTGTTGCTGAGGCTTACAGCTCAGTTCAGTACCTGATGACAGATGTGAGCTTCGGGTGGCTCATTCGCTCAGTGCACAGATGGAGCGCATCGATGATGGTGCTCATGCTGATTCTCCACGTCTTCCGCGTGTACCTCACAGGTGGCTTTAAGCGTCCCCGTGAGCTCACTTGGGTGACCGGCGTGACGATGGCTGTGATCACTGTTTCTTTTGGCGTTACCGGCTACTCGCTCCCT	623	510	304	789	851	645	687	494	477	479	347	717	673	793	860	862	1021	PV433309
otu0006	TCTTGAAATCCAGGACATCGCTGATGACTTCAGCACCAAGTACGTTCCGCCCCACGTCAATATTTTCTATTGCCTGGGCGGCATCACGCTTGTTTGCTTCCTGATTCAGTTCGCGACCGGGTTCGCGATGACTTTCTATTACAAGCCCACTGTTGCTGAGGCTTACAGCTCAGTTCAGTACCTGATGACAGATGTGAGCTTCGGGTGGCTCATTCGCTCAGTCCACAGATGGAGCGCCTCGATGATGGTGCTCATGCTGATTCTTCACGTCTTCCGCGTGTACCTCACAGGTGGCTTTAAGCGTCCCCGTGAGCTCACTTGGGTAACCGGCGTGACGATGGCTGTTATCACTGTTTCTTTTGGCGTCACCGGCTACTCGCTCCCT	670	637	143	169	440	790	0	719	699	823	92	186	758	755	205	744	264	PV433310
otu0007	TCTTGAAATCCAGGACATCGCTGATGATTTCAGCACCAAGTACGTTCCGCCCCACGTCAATATTTTTTATTGCCTGGGCGGCATCACGCTTGTTTGTTTCTTGATTCAGTTCGCGACCGGGTTCGCGATGACTTTCTATTACAAGCCCACTGTTGCTGAGGCTTACAGCTCAGTTCAGTACCTGATGACAGATGTGAGCTTCGGGTGGCTCATTCGCTCAGTTCACAGATGGAGCGCCTCGATGATGGTGCTCATGCTGATTCTTCACGTCTTCCGCGTGTATCTCACGGGTGGCTTTAAACGTCCCCGTGAGCTCACTTGGGTCACCGGCGTGACGATGGCTGTGATCACCGTTTCTTTCGGTGTCACCGGCTATTCACTCCCT	35	20	2288	101	145	29	359	0	86	129	380	368	40	45	115	137	107	PV575937
otu0008	CCTGGAGATCGGTTCGATCGCCGACGACATTTCCGCCAAGTACGTGCCACCCCACGTCAATATTTTTTATTGCCTTGGCGGCATCACCCTGGTCTGCTTCCTGATCCAGTTCGCCACTGGGTTTGCGATGACCTTCTATTACAAGCCCACGGTGGCCGAGGCCTACACCTCGGTTCAGTACCTCATGACCGACGTCAGCTTCGGCTGGCTGATCCGCTCCGTGCACCGTTGGAGCGCCTCGATGATGGTGCTGATGCTGATCCTGCACGTGTTCCGCGTCTACCTCACCGGTGGCTTCAAGCGTCCCCGGGAGCTCACCTGGGTCACGGGCGTGACCATGGCTGTGATCACCGTGTCCTTCGGGGTCACCGGCTACTCCCTCCCC	623	1075	0	64	87	1122	0	572	556	520	0	0	890	644	0	359	0	PV575870
otu0010	TCTTGAAATCCAGGACATCGCTGATGACTTCAGCACCAAGTATGTTCCGCCCCACGTCAATATTTTTTATTGCCTGGGCGGCATCACGCTTGTTTGCTTCCTGATTCAGTTCGCGACCGGGTTCGCGATGACTTTCTATTACAAGCCCACTGTTGCTGAGGCTTACAGCTCAGTTCAGTACCTGATGACAGATGTGAGCTTCGGGTGGCTCATTCGCTCAGTTCACAGATGGAGCGCCTCAATGATGGTGCTCATGCTGATTCTCCACGTCTTCCGCGTGTATCTCACAGGTGGCTTTAAGCGTCCTCGTGAGCTCACTTGGGTGACCGGCGTGACTATGGCTGTGATCACTGTTTCTTTTGGCGTCACCGGCTACTCACTCCCT	0	0	1171	17	74	0	201	15	28	34	201	338	0	14	144	50	80	PV575947
otu0011	TCTTGAAATCCAGGACATCGCTGATGACTTCAGCACCAAGTACGTTCCGCCCCACGTCAATATTTTTTATTGCCTGGGCGGCATCACGCTTGTTTGTTTCCTGATTCAGTTCGCGACCGGATTCGCGATGACTTTCTATTACAAGCCCACTGTTGCTGAGGCTTACAGCTCAGTTCAGTACCTGATGACAGATGTGAGCTTCGGGTGGCTCATTCGCTCAGTGCACAGATGGAGCGCATCGATGATGGTGCTCATGCTGATTCTCCACGTCTTCCGCGTGTACCTCACAGGTGGCTTTAAGCGTCCCCGTGAGCTCACTTGGGTGACCGGCGTGACGATGGCTGTGATCACTGTTTCTTTTGGCGTTACCGGCTACTCGCTCCCG	174	170	0	179	141	210	120	213	209	197	0	91	206	217	97	235	56	PV575905
otu0012	TCTGGAAATCCAGGACATTGCTGATGACATCGGCACAAAATACGTCCCCCCCCACGTCAATATCTTTTATTGCCTGGGTGGCATCACGTTGGTCTGCTTCCTGATCCAGTTCGCGACAGGGTTCGCGATGACCTTCTACTACAAGCCAACTGTTGCCGAGGCCTACACCTCTGTTCAGTATTTGATGACCGATGTCAGCTTCGGCTGGCTGATTCGTTCGGTGCACCGTTGGAGTGCCTCGATGATGGTTCTCATGCTGATTTTGCATGTGTTCAGGGTTTATCTCACCGGTGGTTTCAAGCGTCCTCGTGAGCTCACCTGGGTGACTGGTGTCACCATGGCTGTGATCACTGTTTCGTTCGGTGTTACTGGCTACTCCCTGCCA	17	0	817	0	17	12	118	9	26	21	172	214	0	17	149	25	71	PV575951
otu0013	TCTTGAAATCCAGGACATCGCTGATGACTTCAGCACCAAGTACGTTCCGCCCCACGTCAATATTTTCTATTGCCTGGGCGGCATCACGCTTGTTTGCTTCCTGATTCAGTTCGCGACCGGGTTCGCGATGACTTTCTATTACAAGCCCACTGTTGTTGAGGCTTACAGCTCAGTTCAGTACCTGATGACAGATGTGAGCTTCGGGTGGCTCATTCGCTCAGTCCACAGATGGAGCGCCTCGATGATGGTGCTCATGCTGATTCTTCACGTCTTCCGCGTGTACCTCACAGGTGGCTTTAAGCGTCCCCGTGAGCTCACTTGGGTAACCGGCGTGACGATGGCTGTGATCACTGTTTCTTTTGGCGTCACCGGCTACTCGCTCCCT	0	0	0	287	0	0	736	0	0	0	329	0	0	0	207	0	0	PV433311
otu0014	TCTTGAAATCCAGGACATCGCTGATGACTTCAGCACCAAGTACGTTCCGCCCCACGTCAATATTTTCTATTGCCTGGGCGGCATCACGCTTGTTTGCTTCCTGATTCAGTTCGCGACCGGGTTCGCGATGACTTTCTATTACAAGCCCACTGTTGCTGAGGCTTACAGCTCAGTTCAGTATCTGATGACAGATGTGAGCTTCGGGTGGCTCATTCGCTCAGTCCACAGATGGAGCGCCTCGATGATGGTGCTCATGCTGATTCTTCACGTCTTCCGCGTGTACCTCACAGGTGGCTTTAAGCGTCCCCGTGAGCTCACTTGGGTAACCGGCGTGACGATGGCTGTGATCACTGTTTCTTTTGGCGTCACCGGCTACTCGCTCCCT	0	0	200	249	0	0	0	0	0	0	0	0	0	0	0	0	200	PV433312
otu0015	TCTTGAAATCCAGGACATCGCTGATGATTTCAGCACCAAGTACGTTCCGCCCCACGTCAATATTTTTTATTGCCTGGGCGGCATCACGCTTGTTTGTTTCCTGATTCAGTTCGCGACCGGGTTCGCGATGACTTTCTATTACAAGCCCACTGTTGCTGAGGCTTACAGCTCAGTTCAGTACCTGATGACAGATGTGAGCTTCGGGTGGCTCATTCGCTCAGTTCACAGATGGAGCGCCTCGATGATGGTGCTCATGCTGATTCTTCACGTCTTCCGCGTGTATCTCACGGGTGGCTTTAAACGTCCCCGTGAGCTCACTTGGGTCACCGGCGTGACGATGGCTGTGATCACCGTTTCTTTCGGTGTCACCGGCTATTCACTCCCT	0	0	500	50	56	0	93	0	0	0	62	159	0	0	10	0	35	PV575938
otu0017	TCTTGAAATCCAGGACATCGCTGATGACTTCAGCACCAAGTACGTTCCGCCCCACGTCAATATTTTCTATTGCCTGGGCGGCATCACGCTTGTTTGCTTCCTGATTCAGTTCGCGACCGGGTTCGCGATGACTTTCTATTACAAGCCCACTGTTGCTGAGGCCTACAGCTCAGTTCAGTACCTGATGACAGATGTGAGCTTCGGGTGGCTCATTCGCTCAGTCCACAGATGGAGCGCCTCGATGATGGTGCTCATGCTGATTCTTCACGTCTTCCGCGTGTACCTCACAGGTGGCTTTAAGCGTCCCCGTGAGCTCACTTGGGTAACCGGCGTGACGATGGCTGTGATCACTGTTTCTTTTGGCGTCACCGGCTACTCGCTCCCT	0	0	0	0	0	0	662	0	0	0	303	0	0	0	326	0	0	PV433314
otu0018	TCTTGAAGTCCAGGACATCGCTGATGACTTCAGCACCAAGTACGTTCCGCCCCACGTCAATATTTTCTATTGCCTGGGCGGCATCACGCTTGTTTGCTTCCTGATTCAGTTCGCGACCGGGTTCGCGATGACTTTCTATTACAAGCCCACTGTTGCTGAGGCTTACAGCTCAGTTCAGTACCTGATGACAGATGTGAGCTTCGGGTGGCTCATTCGCTCAGTCCACAGATGGAGCGCCTCGATGATGGTGCTCATGCTGATTCTTCACGTCTTCCGCGTGTACCTCACAGGTGGCTTTAAGCGTCCCCGTGAGCTCACTTGGGTAACCGGCGTGACGATGGCTGTGATCACTGTTTCTTTTGGCGTCACCGGCTACTCGCTCCCT	0	0	0	0	0	0	505	0	0	0	338	0	0	0	242	0	0	PV433315
otu0019	TCTTGAAATCCAGGACATCGCTGATGACTTCAGCACCAAGTATGTTCCGCCCCACGTCAATATTTTTTATTGCCTGGGCGGCATCACGCTTGTTTGTTTCCTGATTCAGTTCGCGACCGGATTCGCGATGACTTTCTATTACAAGCCCACTGTTGCTGAGGCTTACAGCTCAGTTCAGTACCTGATGACAGATGTGAGCTTCGGGTGGCTCATTCGCTCAGTGCACAGATGGAGCGCATCGATGATGGTGCTCATGCTGATTCTCCACGTCTTCCGCGTGTACCTCACAGGTGGCTTTAAGCGTCCCCGTGAGCTCACTTGGGTGACCGGCGTGACGATGGCTGTGATCACTGTTTCTTTTGGCGTTACCGGCTACTCGCTCCCT	0	0	164	0	0	0	0	0	0	0	101	468	0	0	0	0	155	PV575948
otu0020	TCTTGAAATCCAGGACATCGCTGATGATTTCAGCACCAAGTACGTTCCGCCCCACGTCAATATTTTTTATTGCCTGGGCGGCATCACGCTTGTTTGTTTCCTGATTCAGTTCGCGACCGGGTTCGCGATGACTTTCTATTACAAGCCCACTGTTGCTGAGGCTTACAGCTCAGTTCAGTACCTGATGACAGATGTGAGCTTCGGGTGGCTCATTCGCTCAGTTCACAGATGGAGCGCCTCGATGATGGTGCTCATGCTGATTCTTCACGTCTTCCGCGTGTATCTCACGGGTGGCTTTAAGCGTCCCCGTGAGCTCACTTGGGTCACCGGCGTGACGATGGCTGTGATCACCGTTTCTTTCGGTGTCACCGGCTATTCACTCCCT	0	0	0	0	0	0	471	0	0	0	255	0	0	0	194	0	99	PV575932
otu0021	TCTTGAAATCCAGGACATCGCTGATGATTTCAGCACCAAGTACGTTCCGCCCCACGTCAATATTTTTTATTGCCTGGGCGGCATCACGCTTGTTTGTTTCCTGATTCAGTTCGCGACCGGGTTCGCGATGACTTTCTATTACAAGCCCACTGTTGCTGAGGCTTACAGCTCAGTTCAGTACCTGATGACAGATGTGAGCTTCGGGTGGCTCATTCGCTCAGTCCACAGATGGAGCGCCTCGATGATGGTGCTCATGCTGATTCTTCACGTCTTCCGCGTGTACCTCACAGGTGGCTTTAAGCGTCCCCGTGAGCTCACTTGGGTAACCGGCGTGACGATGGCTGTGATCACTGTTTCTTTTGACGTCACCGGCTACTCGCTCCCT	0	0	0	0	0	0	383	0	0	0	274	106	0	0	133	0	170	PV575933
otu0022	TCTTGAAATCCAGGACATCGCTGATGATTTCAGCACCAAGTACGTTCCGCCCCACGTCAATATTTTTTATTGCCTGGGCGGCATCACGCTTGTTTGTTTCCTGATTCAGTTCGCGACCGGGTTCGCGATGACTTTCTATTACAAGCCCACTGTTGCTGAGGCTTACAGCTCAGTTCAGTACCTGATGACAGATGTGAGCTTCGGGTGGCTCATTCGCTCAGTTCACAGATGGAGCGCCTCGATGACGGTGCTCATGCTGATTCTTCACGTCTTCCGCGTGTATCTCACGGGTGGCTTTAAGCGTCCTCGTGAGCTCACTTGGGTCACCGGCGTGACGATGGCTGTGATCACCGTTTCTTTTGGTGTCACCGGCTATTCACTCCCT	0	0	0	0	0	0	517	0	0	0	232	0	0	0	181	0	79	PV575934
otu0023	TCTTGAAATCCAGGACATCGCTGATGACTTCAGCACCAAGTACGTTCCGCCCCACGTCAATATTTTCTATTGCCTGGGCGGCATCACGCTTGTTTGCTTCCTGATTCAGTTCGCGACCGGGTTCGCGATGACTTTCTATTACAAGCCCACTGTTGCTGAGGCTTACAGCTCAGTTCAGTACCTGATGACAGATGTGAGCTTCGGGTGGCTCATTCGCTCAGTCCACAGATGGAGCGCCTCGATGATGGTGCTCATGCTGATTCTTCACGTCTTCCGCGTGTACCTCACAGGTGGCTTTAAGCGTCCCCGTGAGCTCACTTGGGTAACCGGCGTGACGATGGCTGTGATCACTGTTTCTTATGGCGTCACCGGCTACTCGCTCCCT	0	0	0	0	0	0	394	0	0	0	316	0	0	0	142	0	0	PV433313
otu0024	TCTTGAAATCCAGGACATCGCTGATGACTTCAGCACCAAGTACGTTCCGCCCCACGTCAATATTTTTATTGCCTGGGCGGCATCACGCTTGTTTGTCTCCTGATTCAGTTCACGACCGGATTCGCGATGACTTTCTATTACAAGCCCACTGTTGCTGAGGCTTACAGCTCAGTTCAGTACCTGATGACAGATGTGAGCTTCGGGTGGCTCATTCGCTCAGTGCACAGATGGAGCGCATCGATGATGGTGCTCATGCTGATTCTCCACGTCTTCCGCGTGTACCTCACAGGTGGCTTTAAGCGTCCCCGTGAGCTCACTTGGGTGACCGGCGTGACGATGGCTGTGATCACTGTTTCTTTTGGCGTTACCGGCTACTCGCTCCCT	0	0	51	0	0	0	347	0	0	0	161	0	0	0	114	0	160	PV575924
otu0025	TCTTGAAATCCAGGACATCGCTGATGATTTCAGCACCAAGTACGTTCCGCCCCACGTCAATATTTTTTATTGCCTGGGCGGCATCACACTTGTTTGTTTCTTGATTCAGTTCGCGACCGGGTTCGCGATGACTTTCTATTACAAGCCCACTGTTGCTGAGGCTTACAGCTCAGTTCAGTACCTGATGACAGATGTGAGCTTCGGGTGGCTCATTCGCTCAGTTCACAGATGGAGCGCCTCGATGATGGTGCTCATGCTGATTCTTCACGTCTTCCGCGTGTATCTCACGGGTGGCTTTAAACGTCCCCGTGAGCTCACTTGGGTCACCGGCGTGACGATGGCTGTGATCACCGTTTCTTTCGGTGTCACCGGCTATTCACTCCCT	0	0	307	0	0	0	0	0	0	0	0	59	0	0	0	0	0	PV575939
otu0026	TCTTGAAATCCAGGACATCGCTGATGACTTCAGCACCAAGTACGTTCCGCCCCACGTCAATATTTTTTATTGCCTGGGCGGCATCACGCTTGTTTGTTTCCTGATTCAGTTCGCGACCGGATTCGCGATGACTTTCTATTACAAGCCCACTGTTGCTGAGGCTTACAGCTCAGTTCAGTACCTGATGACAGATGTGAGCTTCGGGTGGCTCATTCGCTCAGTGCACAGATGGAGCGCATCGATGATGGTGCTCATGCTGATTCTCCACGTCTTCCGCGTGTACCTCACAGGTGGCTTTAAGCGTCCCCGTGAGCTCACTTGGGCGACCGGCGTGACGATGGCTGTGATCACTGTTTCTTTTGGCGTTACCGGCTACTCGCTCCCT	0	0	0	0	0	0	0	0	0	0	0	0	0	0	0	0	0	PV575906
otu0029	TCTTGAAATCCAGGACATCGCTGATGACTTCAGCACCAAGTACGTTCCGCCCCACGTCAATATTTTTTATTGCCTGGGCGGCATCACGCTTGTTTGTTTCCTGATTCAGTTCGCGACCGGATTCGCGATGACTTTCTATTACAAGCCCACTGTTGCTGAGGCTTACAGCTCAGTTCAGTACCTGATGACAGATGTGAGCTTCGGGTGGCTCATTCGCTCAGTGCACAGATGGGGCGCATCGATGATGGTGCTCATGCTGATTCTCCACGTCTTCCGCGTGTACCTCACAGGTGGCTTTAAGCGTCCCCGTGAGCTCACTTGGGCGACCGGCGTGACGATGGCTGTGATCACTGTTTCTTTTGGCGTTACCGGCTACTCGCTCCCT	0	0	0	0	0	0	240	0	0	0	157	0	0	0	54	0	71	PV575907
otu0030	TCTTGAAATCCAGGACATCGCTGATGACTTCAGCACCAAGTACGTTCCGCCCCACGTCAATATTTTTTATTGCCTGGGCGGCATCACGCTTGTTTGTTTCCTGATTCAGTTCGCGACCGGATTCGCGATGACTTTCTATTACAAGCCCACTGTTGCTGAGGCTTACAGCTCAGTTCAGTACCTGATGACAGATGTGAGCTTCGGGTGGCTCATTCGCTCAGTGCACAGATGGAGCGCATCGATGATGGTGCTCATGCTGATTCTCCACGTCTTCCGCGTGTACCTCACAGGTGGTTTTAAGCGTCCCCGTGAGCTCACTTGGGTGACCGGCGTGACGATGGCTGTGATCACTGTTTCTTTTGGCGTTACCGGCTACTCGCTCCCT	0	0	110	0	0	0	0	0	0	0	0	156	0	0	0	0	0	PV575908
otu0031	CCTGGAGATCGGTTCGATCGCCGACGACATTTCCGCCAAGTACGTGCCACCCCACGTCAATATTTTTTATTGCCTTGGCGGCATCACCCTGGTCTGCTTCCTGATCCAGTTCGCCACTGGGTTTGCGATGACCTTCTATTACAAGCCCACGGTGGCCGAGGCCTACACCTCGGTTCAGTACCTCATGACCGACGTCAGCTTCGGCTGGCTGATCCGCTCCGTGCACCGCTGGAGCGCCTCGATGATGGTGCTGATGCTCATCCTGCACGTGTTCCGCGTCTACCTCACCGGTGGCTTCAAGCGTCCCCGGGAGCTCACCTGGGTCACCGGCGTGACCATGGCTGTGATCACCGTGTCCTTCGGGGTCACCGGCTACTCCCTCCCC	0	0	24	75	158	0	0	0	0	0	0	0	0	0	0	0	0	PV575871
otu0032	TCTTGAAATCCAGGACATCGCTGATGACTTCAGCACCAAGTACGTTCCGCCCCACGTCAATATTTTCTATTGCCTGGGCGGCATCACGCTTGTTTGCTTCCTGATTCAGTTCGCGACCGGGTTCGCGATGACTTTCTATTACAAGCCCACTGTTGCTGAGGCTTACAGCTCAGTTCAGTACCTGATGACAGATGTGAGCTTCGGGTGGCTCATTCGCTCAGTCCACAGATGGAGCGCCTCGATGATGGTGCTCATGCTGATTCTTCACGTCTTCCGCGTGTACCTCACAGGTGGCTTTAAGCGTCCCCGTGAGCTCACTTGGGTAACCGGCGTGACGATGGCTGTGATCACTGTTTCTTTTGGCGTCACCGGCTACTCGCTCCCG	0	0	0	0	0	0	0	0	0	0	0	79	0	0	58	0	73	PV433316
otu0034	TCTGGAAATCCAGGACATTGCTGATGACATCGGCACAAAATACGTCCCCCCCCACGTCAATATTTTTTATTGCTTGGGTGGGATCACATTGGTCTGCTTCCTGATCCAGTTCGCGACAGGGTTCGCGATGACCTTCTACTACAAGCCAACTGTTGCCGAGGCCTACACCTCTGTTCAGTATTTGATGACCGATGTCAGCTTCGGCTGGCTGATTCGTTCGGTGCACCGTTGGAGTGCCTCGATGATGGTTCTCATGCTGATTTTGCATGTGTTCAGGGTTTATCTCACCGGTGGTTTCAAGCGTCCTCGTGAGCTCACCTGGGTGACTGGTGTCACCATGGCTGTGATCACTGTTTCGTTCGGTGTTACTGGCTACTCCCTGCCT	0	0	73	0	0	0	0	0	0	0	0	73	0	0	0	0	0	PV575952
otu0039	TCTGGAAATCCAGGACATTGCTGATGACATCGGCACAAAATACGTCCCTCCCCACGTCAATATCTTTTATTGCCTGGGTGGGATCACGTTGGTCTGCTTCCTGATCCAGTTCGCGACAGGGTTCGCGATGACCTTCTACTACAAGCCAACTGTTGCCGAGGCCTACACCTCTGTTCAGTATTTGATGACCGATGTCAGCTTCGGCTGGCTGATTCGTTCGGTGCACCGTTGGAGTGCCTCGATGATGGTTCTCATGCTGATTTTGCATGTGTTCAGGGTTTATCTCACAGGTGGTTTCAAGCGTCCTCGTGAGCTCACCTGGGTGACTGGTGTCACCATGGCTGTGATCACTGTTTCGTTCGGTGTTACTGGTTACTCCCTGCCT	0	0	15	0	0	0	0	0	0	0	18	95	0	0	0	0	0	PV575953
otu0042	TCTGGAAATCCAGGACATTGCTGATGACATCGGCACAAAATACGTCCCCCCCCACGTCAATATCTTTTATTGCCTGGGTGGCATCACGTTGGTCTGCTTCCTGATCCAGTTCGCGACAGGGTTCGCGATGACCTTCTACTACAAGCCAACTGTTGCCGAGGCCTACACCTCTGTTCAGTATTTGATGACCGATGTCAGCTTCGGCTGGCTGATTCGTTCGGTGCACCGTTGGAGTGCCTCGATGATGGTTCTCATGCTGATTTTGCATGTGTTCAGGGTTTATCTCACAGGTGGTTTCAAGCGTCCTCGTGAGCTCACCTGGGTGACTGGTGTCACCATGGCTGTGATCACTGTTTCGTTCGGTGTTACTGGTTACTCCCTGCCT	0	0	42	0	0	0	45	0	0	0	38	5	0	0	0	0	0	PV575954
otu0043	TCTTGAAATCCAGGACATCGCTGATGACTTCAGCACCAAGTACGTTCCGCCCCACGTCAATATTTTTTATTGCCTGGGCGGCATCACGCTTGTTTGTTTCCTGATTCAGTTCGCGACCGGATTCGCGATGACTTTCTATTACAAGCCCACTGTTGCTGAGGCTTACAGCTCAGTTCAGTACCTGATGACAGATGTGAGCTTCGGGTGGCTCATTCGCTCAGTGCACAGATGGAGCGCATCGATGATGGTGCTCATGCTGATTCTCCACGTCTTCCGCGTGTACCTCACAGGTGGCTTTAAGCGTCCCCGTGAGCTCACTTGGGTGACCGGCGTGACGATGACTGTGATCACTGTTTCTTTTGGCGTTACCGGCTACTCGCTCCCT	0	0	0	0	0	0	0	0	0	0	0	163	0	0	0	0	0	PV575909
otu0046	TCTGGAAATCCAGGACATTGCTGATGACATCGGCACAAAATACGTCCCCCCCCACGTCAATATCTTTTATTGCCTGGGTGGGATCACGTTGGTCTGCTTCCTGATCCAGTTCGCGACAGGGTTCGCGATGACCTTCTACTACAAGCCAACTGTTGCCGAGGCCTACACCTCTGTTCAGTATTTGATGACCGATGTCAGCTTCGGCTGGCTGATTCGTTCGGTGCACCGTTGGAGTGCCTCGATGATGGTTCTCATGCTGATTTTGCATGTGTTCAGGGTTTATCTCACAGGTGGTTTCAAGCGTCCTCGTGAGCTCACCTGGGTGACTGGTGTCACCATGGCTGTGATCACTGTTTCGTTCGGTGTTACTGGTTACTCCCTGCCT	0	0	75	0	0	0	0	0	0	0	0	0	0	0	0	0	0	PV575955
otu0050	TCTGGAAATCCAGGACATTGCCGATGACATCGGCACAAAATACGTCCCCCCCCACGTCAATATCTTTTATTGCCTGGGTGGCATCACGTTGGTCTGCTTCCTGATCCAGTTCGCGACAGGGTTCGCGATGACCTTCTACTACAAGCCAACTGTTGCCGAGGCCTACACCTCTGTTCAGTATTTGATGACCGATGTCAGCTTCGGCTGGCTGATTCGTTCGGTGCACCGTTGGAGTGCCTCGATGATGGTTCTCATGCTGATTTTGCATGTGTTCAGGGTTTATCTCACCGGTGGTTTCAAGCGTCCTCGTGAGCTCACCTGGGTGACTGGTGTCACCATGGCTGTGATCACTGTTTCGTTCGGTGTTACTGGCTACTCCCTGCCA	0	0	0	0	0	0	0	0	0	0	0	109	0	0	0	0	0	PV575956
otu0051	TCTTGAAATCCAGGACATCGCTGATGATTTCAGCACCAAGTACGTTCCGCCCCACGTCAATATTTTTTATTGCCTGGGCGGCATCACGCTTGTTTGTTTCCTGATTCAGTTCGCGACCGGGTTCGCGATGACTTTCTATTACAAGCCCACTGTTGCTGAGGCTTACAGCTCAGTTCAGTACCTGATGACAGATGTGAGCTTCGGGTGGCTCATTCGCTCAGTTCACAGATGGAGCGCCTCGATGATGGTGCTCATGCTGATTCTTCACGTCTTCCGCGTGTATCTCACGGGTGGCTTTAAGCGTCCTCGTGAGCTCACTTGGGTCACCGGCGTGACGATGGCTGTGATCACCGTTTCTTTCGGTGTCACCGGCTATTCACTCCCT	0	0	0	0	29	0	0	0	0	0	0	0	0	0	0	0	0	PV575935
otu0052	TCTGGAAATCCAGGACATTGCTGATGACATCGGCACAAAATACGTCCCTCCCCACGTCAATATCTTTTATTGCCTGGGTGGGATCACGTTGGTCTGCTTCCTGATCCAGTTCGCGACAGGGTTCGCGATGACCTTCTACTACAAGCCAACTGTTGCCGAGGCCTACACCTCTGTTCAGTATTTGATGACCGATGTCAGCTTCGGCTGGCTGATTCGTTCGGTGCACCGTTGGAGTGCCTCGATGATGGTTCTCATGCTGATTTTGCATGTGTTCAGGGTTTATCTCACCGGTGGTTTCAAGCGTCCTCGTGAGCTCACCTGGGTGACTGGTGTCACCATGGCTGTGATCACTGTTTCGTTCGGTGTTACTGGTTACTCCCTGCCT	0	0	0	0	0	0	0	0	0	0	0	68	0	0	0	0	0	PV575957
otu0054	CCTGGAGATCGGTTCGATCGCTGACGATATTTCCGCCAAGTACGTGCCACCCCACGTCAATATTTTTTATTGCCTTGGCGGCATCACCCTGGTCTGCTTCCTGATCCAGTTCGCCACTGGGTTTGCGATGACCTTCTATTACAAGCCCACGGTGGCCGAGGCCTACACCTCGGTTCAGTACCTCATGACCGACGTCAGCTTCGGCTGGCTGATCCGCTCCGTGCACCGCTGGAGCGCCTCGATGATGGTGCTGATGCTCATCCTGCACGTGTTCCGCGTCTACCTCACCGGTGGCTTCAAGCGTCCCCGGGAGCTCACCTGGGTCACCGGCGTGACCATGGCTGTGATCACCGTGTCCTTCGGGGTCACCGGCTACTCCCTCCCC	0	0	0	0	41	0	0	0	0	0	23	0	0	0	0	0	0	PV575872
otu0055	TCTTGAAATCCAGGACATCGCTGATGACTTCAGCACCAAGTACGTTCCGCCCCACGTCAATATTTTCTATTGCCTGGGCGGCATCACGCTTGTTTGCTTCCTGATTCAGTTCGCGACCGGGTTCGCGATGACTTTCTATTACAAGCCCACTGTTGCTGAGGCTTACAGCTCAGTTCAGTACCTGATGACAGATGTGAGCTTCGGGTGGCTCATTCGCTCAGTCCACAGATGGAGCGCCTCGATGATGGTGTTCATGCTGATTCTTCACGTCTTCCGCGTGTACCTCACAGGTGGCTTTAAGCGTCCCCGTGAGCTCACTTGGGTAACCGGCGTGACGATGGCTGTGATCACTGTTTCTTTTGGCGTCACCGGCTACTCGCTCCCT	0	0	0	102	0	0	0	0	0	0	0	0	0	0	0	0	0	PV433317
otu0056	TCTTGAAATCCAGGACATCGCTGATGATTTCAGCACCAAGTACGTTCCGCCCCACGTCAATATTTTTTATTGCCTGGGCGGCATCACGCTTGTTTGTTTCCTGATTCAGTTCGCGACCGGGTTCGCGATGACTTTCTATTACAAGCCCACTGTTGCTGAGGCTTACAGCTCAGTTCAGTACCTGATGACAGATGTGAGCTTCGGGTGGCTCATTCGCTCAGTTCACAGATGGAGCGCCTCGATGATGGTGCTCATGCTGATTCTTCACGTCTTCCGCGTGTATCTCACGGGTGGCTTTAAGCGTCCTCGTGAGCTCACTTGGGTCACCGGCGTGACGATGGCTGTGATCACCGTTTCTTTTGGTGTCACCGGCTATTCACTCCCT	0	0	0	44	39	0	0	0	0	0	0	0	0	0	0	0	0	PV575936
otu0062	CCTGGACATCCAGGAGATCGTTGACGACGTTGCGTCGAAGTACGTGCCGCCCCACGTCAACATCTTTTATTGCCTGGGCGGCATCACCCTGGTCTGCTTCCTGGTGCAGTTCGCGACTGGCTTCGCGATGACCTTCTATTACAAGCCGACCGTGGCCGAGGCCTACGCCTCGGTTCAGTACCTGATGACCGATGTCAGCTTTGGCTGGCTGATTCGCTCGGTGCACCGCTGGAGTGCCTCGATGATGGTGCTGATGCTGATCCTGCACGTGTTCCGCGTGTATCTCACCGGTGGCTTCAAGCGTCCTCGCGAACTCACCTGGATCACCGGCGTCACCATGGCTGTGATCACCGTCTCCTTCGGTGTCACCGGCTATTCCCTCCCC	0	0	0	0	19	0	0	0	0	0	0	0	0	0	0	0	0	PV575965
otu0065	TCTTGAAATCCAGGACATCGCTGATGACTTCAGCACCAAGTACGTTCCGCCCCACGTCAATATTTTATATTGCCTGGGCGGCATCACGCTTGTTTGTTTCCTGATTCAGTTCGCGACCGGATTCGCGATGACTTTCTATTACAAGCCCACTGTTGCTGAGGCTTACAGCTCAGTTCAGTACCTGATGACAGATGTGAGCTTCGGGTGGCTCATTCGCTCAGTGCACAGATGGTGTGCATCGATGATGGTGCTCATGCTGATTCTCCACGTCTTCCGCGTGTACCTCACAGGTGGCTTTAAGCGTCCCCGTGAGCTCACTTGGGTGACCGGCGTGACGATGGCTGTGATCACTGTTTCTTTTGGCGTTACCGGCTACTCGCTCCCT	0	0	0	0	0	0	0	0	0	0	0	86	0	0	0	0	0	PV575910
otu0067	TCTGGAAATCCAGGACATTGCTGATGACATCGGCACAAAATACGTCCCCCCCCACGTCAATATTTTTTATTGCTTGGGTGGGATCACATTGGTCTGCTTCCTGATCCAGTTCGCGACAGGGTTCGCGATGACCTTCTACTACAAGCCAACTGTTGCCGAGGCCTACACCTCTGTTCAGTATTTGATGACCGATGTCAGCTTCGGCTGGCTGATTCGTTCGGTGCACCGTTGGAGTGCCTCGATGATGGTTCTCATGCTGATTTTGCATGTGTTCAGGGTTCATCTCACCGGTGGTTTCAAGCGTCCTCGTGAGCTCACCTGGGTGACTGGTGTCACCATGGCTGTGATCACTGTTTCGTTCGGTGTTACTGGCTACTCCCTGCCT	0	0	0	0	0	0	0	0	0	0	0	80	0	0	0	0	0	PV575958
otu0068	TCTTGAAATCCAGGACATCGCTGATGGCTTCAGCACCAAGTACGTTCCGCCCCACGTCAATATTTTTTATTGCCTGGGCGGCATCACGCTTGTTTGTTTCCTGATTCAGTTCGCGACCGGATTCGCGATGGCTTTCTATTACAAGCCCACTGTTGCTGAGGCTTACAGCTCAGTTCAGTACCTGATGACAGATGTGAGCTTCGGGTGGCTCATTCGCTCAGTGCACAGATGGAGCGCATCGATGATGGTGCTCATGCTGATTCTCCACGTCTTCCGCGTGTACCTCACAGGTGGCTTTAAGCGTCCCCGTGAGCTCACTTGGGTGACCGGCGTGACGATGGCTGTGATCACTGTTTCTTTTGGCGTTACCGGCTACTCGCTCCCT	0	0	0	77	0	0	0	0	0	0	0	0	0	0	0	0	0	PV575911
otu0070	TCTTGAAATCCAGGACATCGCTGATGACTTCAGCACCAAGTACGTTCCGCCCCACGTCAATATTTTCTATTGCCTGGGCGGCATCACGCTTGTTTGTTTCCTGATTCAGTTCGCGACCGGGTTCGCGATGACTTTCTATTACAAGCCCACTGTTGCTGAGGCTTACAGCTCAGTTCAGTACCTGATGACAGATGTGAGCTTCGGGTGGCTCATTCGCTCAGTCCACAGATGGAGCGCCTCGATGAGGGTGCTCATGCTGATTCTTCACGTCTTCCGCGTGTACCTCACAGGTGGCTTTAAGCGTCCCCGTGAGCTCACTTGGGTAACCGGCGTGACGATGGCTGTGATCACTGTTTCTTTTGGCGTCACCGGCTACTCGCTCCCT	0	0	0	75	0	0	0	0	0	0	0	0	0	0	0	0	0	PV575882
otu0072	TCTTGAAATCCAGGACATCGCTGATGACTTCAGTACCAAGTACGTTCCGCCCCACGTCAATATTTTCTATTGCCTGGGCGGCATCACGCTTGTTTGCTTCCTGATTCAGTTCGCGACCGGGTTCGCGATGACTTTCTATTACAAGCCCACTGTTGCTGAGGCTTACAGCTCAGTTCAGTACCTGATGACAGATGTGAGCTTCGGGTGGCTCATTCGCTCAGTCCACAGATGGAGCGCCTCGATGATGGTGCTCATGCTGATTCTTCACGTCTTCCGCGTGTACCTCACAGGTGGCTTTAGGCGTCCCCGTGAGCTCACTTGGGTAACCGGCGTGACGATGGCTGTGATCACTGTTTCTTTTGGCGTCACCGGCTACTCGCTCCCT	0	0	0	71	0	0	0	0	0	0	0	0	0	0	0	0	0	PV575883
otu0073	TCTTGAAATCCAGGACATCGCCGATGACTTCAGCACCAAGTACGTTCCGCCCCACGTCAATATTTTCTATTGCCTGGGCGGCATCACGCTTGTTTGCTTCCTGATTCGGTTCGCGACCGGGTTCGCGATGACTTTCTATTACAAGCCCACTGTTGCTGAGGCTTACAGCTCAGTTCAGTACCTGATGACAGATGTGAGCTTCGGGTGGCTCATTCGCTCAGTCCACAGATGGAGCGCCTCGATGATGGTGCTCATGCTGATTCTTCACGTCTTCCGCGTGTACCTCACAGGTGGCTTTAAGCGTCCCCGTGAGCTCACTTGGGTAACCGGCGTGACGATGGCTGTGATCACTGTTTCTTTTGGCGTCACCGGCTACTCGCTCCCT	0	0	0	0	0	0	0	0	0	0	0	71	0	0	0	0	0	PV575884
otu0078	TCTGGAAATCCAGGACATTGCTGATGACATCGGCACAAAATACGTCCCCCCCCACGTCAATATTTTTTATTGCTTGGGTGGGATCACATTGGTCTGCTTCCTGATCCAGTTCGCGACAGGGTTCGCGATGACCTTCTACTACAAGCCAACTGTTGCCGAGGCCTACACCTCTGTTCAGTATTTGATGACCGATGTCAGCTTCGGCTGGCTGATTCGTTCGGTGCACCGTTGGAGTGCCTCGATGATGGTTCTCATGCTGATTTTGCATGTGTTCAGGGTTTATCTCACCGGTGGTTTCAAGCGTCCTCGTGAGCTCACCTGGGTGACTGGTGTCACCATGGCTGTGATCACTGTTTCGTTCGGTGTTACTGGCTACTCCCTGCCA	0	0	15	0	0	0	0	0	0	0	0	10	0	0	0	5	22	PV575959
otu0079	TCTTGAAATCCAGGACATCGCTGATGACTTCAGCACCAAGTACGTTCCGCCCCACGTCAATATTTTTTATTGCCTGGGCGGCATCACGCTTGTTTGTTTCCTGATTCAGTTCGCGACCGGATTCGCGATGACTTTCTATTACAAGCCCACTGTTGCTGAGGCTTACAGCTCAGTTCAGTACCTGATGACAGATGTGAGCTTCGGGTGGCTCATTCGCTCAGTGCACAGATGGAGCGCATCGATGATGGTGCTCATGCTGACTCTCCACGTCTTCCGCGTGTACCTCACAGGTGGCTTTAAGCGTCCCCGTGAGCTCACTTGGGTGACCGGCGTGACGATGGCTGTGATCACTGCTTCTTTTGGCGTTACCGGCTACTCGCTCCCT	0	0	0	66	0	0	0	0	0	0	0	0	0	0	0	0	0	PV575912
otu0083	TCTGGAAATCCAGGACATTGCTGATGACATCGGCACAAAATACGTCCCCCCCCACGTCAATATCTTTTATTGCCTGGGTGGCATCACGTTGGTCTGCTTCCTGATCCAGTTCGCGACAGGGTTCGCGATGACCTTCTACTACAAGCCAACTGTTGCCGAGGCCTACACCTCTGTTCAGTATTTGATGACCGATGTCAGCTTCGGCTGGCTGATTCGTTCGGTGCACCGTTGGAGTGCCTCGATGATGGTACTCATGCTGATTTTGCATGTGTTCAGGGTTTATCTCACCGGTGGTTTCAAGCGTCCTCGGGAGCTCACCTGGGTGACTGGTGTCACCATGGCTGTGATCACTGTTTCGTTCGGTGTTACTGGCTACTCCCTGCCA	0	0	0	0	0	0	0	0	0	0	0	63	0	0	0	0	0	PV575964
otu0088	TCTTGAAATCCAGGACATCGCTGATGATTTCAGCACCAAGTACGTTCCGCCCCACGTCAATATTTTTTATTGCCTGGGCGGCATCACGCTTGTTTGTTTCTTGATTCAGTTCGCGACCGGGTTCGCGATGACTTTCTATTACAAGCCCACTGTTGCTGAGGCTTACAGCTCAGTTCAGTACCTGATGACAGATGTGAGCTTCGGGTGGCTCATTCGCTCAGTTCACAGATGGAGCGCCTCGATGATGGTGCTCATGCTGATTCTTCACGTCTTCCGCGTGTATCTCACGGGTGGCTTTAAACGTCCCCGTGAGCTCACTTGGGTCACCGGCGTGACGATGGCTGTGATCACCGTTTCTTTTGGTGTCACCGGCTATTCACTCCCT	0	0	58	0	0	0	0	0	0	0	0	0	0	0	0	0	0	PV575940
otu0092	TCTTGAAATCCAGGACATCGCTGATGACTTCAGCACCAAGTACGTTCCGCCCCACGTCAATATTTTCTATTGCCTGGGCGGCATCACGCTTGTTTGCTTCCTGATTCAGTTCGCGACCGGGTTCGCGATGACTTTCTATTACAAGCCCACTGTTGCTGAGGCTTACAGCTCAGTTCAGTACCTGATGACAGATGTGAGCTTCGGGTGGCTCATTCGCTCAGTCCACAGATGGAGCGCCTCGATGATGGTGCTCATGCTGATTCTTCACGTCTTCCGCCTGTACCTCACAGGTGGCTTTAAGCGTCCCCGTGAGCTCACTTGGGTAACCGGCGTGACGATGGCTGTTATCACTGTTTCTTTTGGCGTCACCGGCTACTCGCTCCCT	0	0	0	55	0	0	0	0	0	0	0	0	0	0	0	0	0	PV575885
otu0096	TCTTGAAATCCAGGACATCGCTGATGACTTCAGCACCAAGTACGTTCCGCCCCACGTCAATATTTTCTATTGCCTGGGCGGCGTCACGCTTGTTTGCTTCCTGATTCAGTTCGCGACCGGGTTCGCGATGACTTTCTATTACAAGCCCACTGTTGCTGAGGCCTACAGCTCAGTTCAGTACCTGATGGCAGATGTGAGCTTCGGGTGGCTCATTCGCTCAGTCCACAGGTGGAGCGCCTCGATGATGGTGCTCATGCTGATTCTTCACGTCTTCCGCGTGTACCTCACAGGTGGCTTTAAGCGTCCCCGTGAGCTCACTTGGGTAACCGGCGTGACGATGGCTGTGATCACTGTTTCTTTTGGCGTCACCGGCTACTCGCTCCCT	0	0	0	0	0	0	0	0	0	0	0	0	0	0	51	0	0	PV575886
otu0097	TCTTGAAATCCAGGACATCGCTGATGACTTCAGCACCAAGTACGTTCCGCCCCACGTCAATATTTTCTATTGCCTGGGCGGCATCACGCTTGTTTGCTTCCTGATTCAGTTCGCGACCGGGTTCGCGATGACTTTCTATTACAAGCCCACTGTTGCTGAGGCTTACAGCTCAGTTCAGTACCTGATGACAGATGTGTGCTTCGGGTGGCTCATTCGCTCAGTCCACAGATGGAGCGCCTCGATGATGGTGCTCATGCTGATTCTTCACGTCTTCCGCGTGTACCTCACAGGTGGCTTTAAGCGTCCCCGTGAGCTCACTTGGGTAACCGGCGTGACGATGGCTGTGATCACTGTTTCTTTTGGCGTCACCGGCTACTCGCTCCCT	0	0	0	50	0	0	0	0	0	0	0	0	0	0	0	0	0	PV575887
otu0099	TCTGGAAATCCAGGACATTGCTGATGACATCGGCACAAAATACGTCCCCCCCCACGTCAATATCTTTTATTGCCTGGGTGGCATCACGTTGGTCTGCTTCCTGATCCAGTTCGCGACAGGGTTCGCGATGACCTTCTACTACAAGCCGACTGTTGCCGAGGCCTACACCTCTGTTCAGTATTTGATGACCGATGTCAGCTTCGGCTGGCTGATTCGTTCGGTGCACCGTTGGAGTGCCTCGATGATGGTTCTCATGCTGATTTTGCATGTGTTCAGGGTTTATCTCACCGGTGGTTTCAAGCGTCCTCGTGAGCTCACCTGGGTGACTGGTGTCACCATGGCTGTGATCACTGTTTCGTTCGGTGTTACTGGCTACCCCCTGCCA	0	0	0	49	0	0	0	0	0	0	0	0	0	0	0	0	0	PV575960
otu0100	CCTGGACATCCAGGAGATCGTTGACGACGTTGCGTCGAAGTACGTGCCGCCCCACGTCAACATCTTTTATTGCCCGGGCGGCATCACCCTGGTCTGCTTCCTGGTGCAGTTCGCGACTGGCTTCGCGATGACCTTCTATTACAAGCCCACCGTGGCTGAGGCCTACGCCTCGGTTCAGTACCTGATGACCGATGTCAGCTTTGGCTGGCTGATTCGCTCGGTGCACCGCTGGAGTGCCTCGATGATGGTGCTGATGCTGATCCTGCACGTGTTCCGCGTGTATCTCACCGGTGGCTTCAAGCGTCCTCGCGAACTCACCTGGATCACCGGCGTCACCATGGCTGTGATCACCGTCTCCTTCGGTGTCACCGGCTATTCCCTCCCC	0	0	0	49	0	0	0	0	0	0	0	0	0	0	0	0	0	PV575966
otu0107	TCTTGAAATTCAGGACATCGCTGATGACTTCAGCACCAAGTACGTTCCGCCCCACGTCAATATTTTTTATTGCCTGGGCGGCATCACGCTTGTTTGCTTCCTGATTCAGTTCGCGACCGGGTTCGCGATGACTTTCTATTACGAGCCCACTGTTGCTGAGGCTTACAGCTCAGTTCAGTACCTGATGACAGATGTGAGCTTCGGGTGGCTCATTCGCTCAGTTCACAGATGGAGCGCCTCAATGATGGTGCTCATGCTGATTCTCCACGTCTTCCGCGTGTATCTCACAGGTGGCTTTAAGCGTCCTCGTGAGCTCACTTGGGTGACCGGCGTGACTATGGCTGTGGTCACTGTTTCTTTTGGCGTCACCGGCTACTCACTCCCT	0	0	0	0	0	0	0	0	0	0	0	45	0	0	0	0	0	PV575950
otu0110	TCTTGAAATCCAGGACATCGCTGATGACTTCAGCACCAAGTACGTTCCGCCCCACGTCAATATTTTTTATTGCCTGGGCGGCATCACGCTTGTTTGTTTCCTGATTCAGTTCGCGACCGGATTCGCGATGACTTTCTATTACAAGCCCACTGTTGCTGAGGCTTACAGCTCAGTTCAGTACCTGATGACAGATGTGAGCTTCGGGTGGCTCATTCGCTCAGTGCACAGATGGAGCGCATCGATGATGGTGCTCATGCTGATTCTCCGCGTCTTCCGCGTGTACCTCACAGGTGGCTTTAAGCGTCCCCGTGAGCTCACTTGGGTGACCGGCGTGACGATGGCTGTGATCACCGTTTCTTTTGGCGTTACCGGCTACTCGCTCCCT	0	0	0	0	0	0	0	0	0	0	0	43	0	0	0	0	0	PV575913
otu0112	TCTTGAAATCCAGGACATCGCTGTTGATTTCAGCACCAAGTACGTTCCGCCCCACGTCAATATTTTTTATTGCCTGGGCGGCATCACGCTTGTTTGTTTCCTGATTCAGTTCGCGACCGGGTTCGCGATGACTTTCTATTACAAGCCCACTGTTGCTGAGGCTTACAGCTCAGTTCAGTACCTGATGACAGATGTGGGCTTCGGGTGGCTCATTCGCTCAGTCCACAGATGGAGCGCCTCGATGATGGTGCTCATGCTGATTCTTCACGTCTTCCGCGTGTACCTCACAGGTGGCTTTAAGCGTCCCCGTGAGCTCACTTGGGTAACCGGCGTGACGATGGCTGTGATCACTGTTTCTTTTGACGTCACCGGCTACTCGCTCCCT	0	0	0	0	0	0	0	0	0	0	0	42	0	0	0	0	0	PV575899
otu0114	TCTTGAAATCCAGGACATCGCTGATGATTTCAGCACCAAGTACGTTCCGCCCCACGTCAATATTTTTTATTGCCTGGGCGGCATCACGCTTGTTTGTTTCCTGATTCAGTTCGCGACCGGGTTCGCGATGACTTTCTATTACAAGCCCACTGTTGCTGAGGCTTACAGCTCAGTTCAGTACCTGATGACAGATGTGAGCTTCGGGTGGCTCATTCGCTCAGTTCACAGATGGAGCGCCTCGATGATGGTGCTCATGCTGATTCTTCACGTCTTCCGCGTGTATCTCACGGGTGGCTTTAAGCGTCCTCGTGAGCTCACTTGGGTCACCGGCGTGACGATGGCTGTGATCACTGTTTCTTTTGGCGTTACCGGCTACTCGCTCCCT	0	0	0	0	0	0	0	0	0	0	0	0	0	0	0	0	41	PV575927
otu0115	TCTTGAAATCCAGGACATCGCTGATGACTTCAGCACCAAGTACGTTCCTCCCCACGTCAATATTTTCTATTGCCTGGGCGGCATCACGCTTGTTTGCTTCCTGATTCAGTTCGCGACCGGGTTTGCGATGACTTTCTATTACAAGCCCACTGTTGTTGAGGCTTACAGCTCAGTTCAGTACCTGATGACAGATGTGAGCTTCGGGTGGCTCATTCGCTCAGTCCACAGATGGAGCGCCTCGATGATGGTGCTCATGCTGATTCTTCACGTCTTCCGCGTGTACCTCACAGGTGGCTTTAAGCGTCCCCGTGAGCTCACTTGGGTAACCGGCGTGACGATGGCTGTGATCACTGTTTCTTTTGGCGTCACCGGCTACTCGCTCCCT	0	0	0	40	0	0	0	0	0	0	0	0	0	0	0	0	0	PV575888
otu0117	TCTTGAAATCCAGGACATCGCTGATGATTTCAGCACCAAGTACGTTCCGCCCCACGTCAATATTTTTTATTGCCTGGGCGGCATCACGCTTGTTTGTTTCTTGATTCAGTTCGCGACCGGGTTCGCGATGACTTTCTATTACAAGCCCACTGTTGCTGAGGCTTACAGCTCAGTTCAGTACCTGATGACAGATGTGAGCTTCGGGTGGCTCATTCGCTCAGTTCACAGATGGAGCGCCTCGATGATGGTGCTCATGCTGATTCTTCACGTCTTCCGTGTGTATCTCACGGGTGGCTTTAAACGTCCCCGTGAGCTCACTTGGGTCACCGGCGTGACGATGGCTGTGATCACCGTTTCTTTCGGTGTCACCGGCTATTCACTCCCT	0	0	0	0	0	0	0	0	0	0	0	0	0	0	38	0	0	PV575941
otu0119	TCTTGAAATCCAGGACATCGCTGATGATTTCAGCACCAAGTACGTTCCGCCCCACGTCAATATTTTTTATTGCCTGGGCGGCATCACGCTTGTTTGTTTCTTGATTCAGTTCGCGACCGGGTTCGCGATGACTTTCTACTACAAGCCCACTGTTGCTGAGGCTTACAGCTCAGTTCAGTACCTGATGACAGATGTGAGCTTCGGGTGGCTCATTCGCTCAGTTCACAGATGGAGCGCCTCGATGATGGTGCTCATGCTGATTCTTCACGTCTTCCGCGTGTATCTCACGGGTGGCTTTAAACGTCCCCGTGAGCTCACTTGGGTCACCGGCGTGACGATGGCTGTGATCACCGTTTCTTTCGGTGTCACCGGCTATTCACTCCCT	0	0	0	0	0	0	0	0	0	0	0	37	0	0	0	0	0	PV575942
otu0122	CCTGGAGATCGGTTCGATCGCCGACGATATTTCCGCCAAGTACGTGCCACCCCACGTCAATATTTTTTATTGCCTTGGCGGCATCACCCTGGTCTGCTTCCTGATCCAGTTCGCCACTGGGTTTGCGATGACCTTTTATTACAAGCCCACGGTGGCCGAGGCCTACACCTCGGTTCAGTACCTCATGACCGACGTCAGCTTCGGCTGGCTGATCCGCTCCGTGCACCGCTGGAGCGCCTCGATGATGGTGCTGATGCTCATCCTGCACGTGTTCCGCGTCTACCTCACCGGTGGCTTCAAGCGTCCCCGGGAGCTCACCTGGGTCACCGGCGTGACCATGGCTGTGATCACCGTGTCCTTCGGGGTCACCGGCTACTCCCTCCCC	0	0	0	0	35	0	0	0	0	0	0	0	0	0	0	0	0	PV575873
otu0123	TCTTGAAATCCAGGACATCGCTGATGACTTCAGCACCAAGTACGTTCCGCCCCACGTCAATATTTTTTATTGCCTGGGCGGCATCACGCTTGTTTGTTTCCTGATTCAGTTCGCGACCGGATTCGCGATGACTTTCTATTACAAGCCCACTGTTGCTGAGGCTTACAGCTCAGTTCAGTACCTGATGACAGATGTGAGCTTCGGGTGGCTCATTCGCTCAGTGCACAGATGGAGCGCATCGATGAAGGTGCTCATGCTGATTCCCCACGTCTTCCGCGTGTACCTCACAGGTGGCTTTAAGCGTCCCCGTGAGCTCACTTGGGTGACCGGCGTGACGATGGCTGTGATCACTGTTTCTTTTGGCGTTACCGGCTACTCGCTCCCT	0	0	0	0	0	0	0	0	0	0	0	0	0	0	35	0	0	PV575914
otu0124	TCTTGAAATCCAGGACATCGCTGATGACTTCAGCACCAAGTACGTTCCGCCCCACGTCAATATTTTTTATTGCCTGGGCGGCATCACGCTTGTTTGTTTCCTGATTCAGTTCGCGACCGGATTCGCGGTGACTTTCTATTACAAGCCCACTGTTGCTGAGGCTTACAGCTCAGTTCAGTGCCTGATGACAGATGTGAGCTTCGGGTGGCTCATTCGCTCAGTGCACAGATGGAGCGCATCGATGATGGTGCTCATGCTGATTCTCCACGTCTTCCGTGTGTACCTCACAGGTGGCTTTAAGCGTCCCCGTGAGCTCACTTGGGTGACCGGCGTGACGATGGCTGTGATCACTGTTTCTTTTGGCGTTACCGGCTACTCGCTCCCT	0	0	0	0	0	0	0	0	0	0	0	0	0	0	35	0	0	PV575915
otu0127	TCTTGAAATCCAGGACATCGCTGATGATTTCAGCACCAAGTACGTTCCGCCCCACGTCAATATTTTCTATTGCCTGGGCGGCATCACGCTTGTTTGTTTCTTGATTCAGTTCGCGACCGGGTTCGCGATGACTTTCTATTACAAGCCCACTGTTGCTGAGGCTTACAGCTCAGTTCAGTACCTGATGACAGATGTGAGCTTCGGGTGGCTCATTCGCTCAGTTCACAGATGGAGCGCCTCGATGATGGTGCTCATGCTGATTCTTCACGTCTTCCGCGTGTATCTCACGGGTGGCTTTAAACGTCCCCGTGAGCTCACTTAGGTCACCGGCGTGACGATGGCTGTGATCACCGTTTCTTTCGGTGTCACCGGCTATTCACTCCCC	0	0	0	0	0	0	0	0	0	0	0	0	0	0	34	0	0
otu0129	TCTTGAAATCCAGGACATCGCTGATGACTTCAGCACCAAATACGTTCCGCCCCACGTCAATATTTTCTATTGCCTGGGCGGCATCACGCTTGTTTGCTTCCTGATTCAGTTCGCGACCGGGTTCGCGATGACTTTCTATTACAAGCCCACTGTTGTTGAGGCTTACAGCTCAGTTCAGTACCTGATGACAGATGTGAGCTTCGGGTGGCTCATTCGCTCAGTCCACAGATGGAGCGCCTCGATGATGGTGCTCATGCTGATTCTTCACGTCTTCCGCGTGTACCTCACAGGTGGCTTTAAGCGTCCCCGTGAGCTCACTTGGGTAACCGGCGTGACGATGGCTGTGATCACTGTTTCTTTTGGCGTCACCGGCTACTCGCTCCCT	0	0	0	33	0	0	0	0	0	0	0	0	0	0	0	0	0	PV575889
otu0133	CCTGGAGATCGGTTCGATCGCCGACGACATTTCCGCCAAGTACGTGCCACCCCACGTCAATATTTTTTATTGCCTTGGCGGCATCACCCTGGTCTGCTTCCTGATCCAGTTCGCCACTGGGTTTGCGATGACCTTCTATTACAAGCCCACGGTGGCCGAGGCCTACACCTCGGTTCAGTACCTCATGACCGACGTCAGCTTCGGCTGGCTGATCCGCTCCGTGCACCGCTGGAGCGCCTCGATGATGGTGCTGATGCTCATCCTGCACGTGTTCCGCGTCTACCTCACCGGTGGCTTCAAGCGTCCCCGTGAGCTCACCTGGGTCACCGGCGTGACCATGGCTGTGATCACCGTGTCCTTCGGGGTCACCGGCTACTCCCTCCCC	0	0	0	32	0	0	0	0	0	0	0	0	0	0	0	0	0	PV575874
otu0135	TCTTGAAATCCAGGACATCGCTGATGACTTCAGCACCAAGTACGTTCCGCCCCACGTCAATATTTTTTATTGCCTGGGCGGCATCACGCTTGTTTGTTTCCTGATTCAGTTCGCGACCGGATTCGCGATGACTTTCTATTACAAGCCCACTGTTGCTGAGGCTTACAGCTCAGTTCAGTACCTGATGACAGATGTGAGCTTCGGGTGGCTCATTCGCTCAGTGCACAGATGGAGCGCATCGATGATGGTGCTCATGCTGATTCTCCACGTCTTCCGCGTGTGCCTCACAGGTGGCTTTAAACGTCCCCGTGAGCTCACTTGGGTGACCGGCGTGACGATGGCTGTGATCACTGTTTCTTTTGGCGTTACCGGCTACTCGCTCCCT	0	0	0	0	32	0	0	0	0	0	0	0	0	0	0	0	0	PV575917
otu0136	TCCTGAAATCCAGGACATCGCTGATGATTTCAGCACCAAGTACGTTCCGCCCCACGTCAATATTTTTTATTGCCTGGGCGGCATCACACTTGTTTGTTTCTTGATTCAGTTCGCGACCGGGTTCGCGATGACTTTCTATTACAAGCCCACTGTTGCTGAGGCTTACAGCTCAGTTCAGTACCTGATGACAGATGTGAGCTTCGGGTGGCTCATTCGCTCAGTTCACAGATGGAGCGCCTCGATGATGGTGCTCATGCTGATTCTTCACGTCTTCCGCGTGTATCTCACGGGTGGCTTTAAACGTCCCCGTGAGCTCACTTGGGTCACCGGCGTGACGATGGCTGTGATCACCGTTTCTTTCGGTGTCACCGGCTATTCACTCCCT	0	0	0	0	0	0	0	0	0	0	0	32	0	0	0	0	0	PV575943
otu0151	TCTTGAAATCCAGGACATCGCTGATGATTTCAGCACCAAGTACGTTCCGCCCCACGTCAATATTTTTTATTGCCTGGGCGGCATCACGCTTGTTTGTTTCTTGATTCAGTTCGCGACCGGGTTCGCGATGACTTTCTATTACAAGCCCACTGTTGCTGAGGCTTACAGCTCAGTTCAGTACCTGATGACAGATGTGAGCTTCGGGTGGCTCATTCGCTCAGTTCACAGATGGAGCGCCTCGATGATGGTGCTCATGCTGATTCTTCACGTCTTCCGCGTGTATCTCACGGGTGGCTTTAAGCGTCCCCGTGAGCTCACTTGGGTCACCGGCGTGACGATGGCTGTGATCACTGTTTCTTTTGGCGTTACCGGCTACTCGCTCCCT	0	0	0	0	0	0	0	0	0	0	0	0	0	0	27	0	0	PV575928
otu0152	TCTTGAAGTCCAGGACATCGCTGATGACATCAGCACCAAGTACGTTCCGCCCCACGTCAATATTTTCTATTGCCTGGGCGGCATCACGCTTGTTTGCTTCCTGATTCAGTTCGCGACCGGGTTCGCGATGACTTTCTATTACAAGCCCACTGTTGCTGAGGCTTACAGCTCAGTTCAGTACCTGATGACAGATGTGAGCTTCGGGTGGCTCATTCGCTCAGTCCACAGATGGAGCGCCTCGATGATGGTGCTCATGCTGATTCTTCACGTCTTCCGCGTGTACCTCACAGGTGGCTTTAAGCGTCCCCGTGAGCTCACTTGGGTAACCGGCGTGACGATGGCTGTGATCACTGTTTCTTTTGGCGTCACCGGCTACTCGCTCCCT	0	0	0	0	0	0	0	0	0	0	0	0	0	0	27	0	0	PV575891
otu0154	TCTTGAAATCCAGGACATCGCTGATGACTTCAGCACCAAGTACGTTCCGCCCCACGTCAATATTTTCTATTGCCTGGGCGGCATCACGCTTGTTTGCTTCTTGATTCAGTTCGCGACCGGGTTCGCGATGACTTTCTATTACAAGCCCACTGTTGCTGAGGCTTACAGCTCGGTTCAGTACCCGATGGCAGATGTGAGCTTCGGGTGGCTCATTCGCTCAGTCCACAGATGGAGCGCCTCGATGATGGTGCTCATGCTGATTCTTCACGTCTTCCGCGTGTACCTCACAGGTGGCTTTAAGCGTCCCCGTGAGCTCACTTGGGTAACCGGCGTGACGATGGCTGTGATCACTGTTTCTTTTGGCGTCACCGGCTACTCGCTCCCT	0	0	0	0	0	0	0	0	0	0	0	0	0	0	26	0	0	PV575892
otu0156	TCTGGAAATCCAGGACATTGCTGATGATATCGGCACAAAATACGTCCCTCCCCACGTCAATATCTTTTATTGCCTGGGTGGGATCACGTTGGTCTGCTTCCTGATCCAGTTCGCGACAGGGTTCGCGATGACCTTCTACTACAGGCCAACTGTTGCCGAGGCCTACACCTCTGTTCAGTATTTGATGACCGATGTCAGCTTCGGCTGGCTGATTCGTTCGGTGCACCGTTGGAGTGCCTCGATGATGGTTCTCATGCTGATTTTGCATGTGTTCAGGGTTTATCTCACAGGTGGTTTCAAGCGTCCTCGTGAGCTCACCTGGGTGACTGGTGTCACCATGGCTGTGATCACTGTTTCGTTCGGTGTTACTGGCTACTCCCTGCCT	0	0	0	0	25	0	0	0	0	0	0	0	0	0	0	0	0	PV575961
otu0157	TCTTGAAATCCAGGACATCGCTGATGACTTCAGCACCAAGTACGTTCCGCCCCACGTCAATATTTTCTATTGCCTGGGCGGCATCACGCTTGTTTGCTTCCTGATTCAGTTCGCGACCGGGTTCGCGATGACTTTCTATTACAAGCCCACTGTTGCTGAGGCTTACAGCTCAGTTCAGTATCTGATGACAGATGTGAGCTTCGGGTGGCTCATTCGCTCAGTCCACAGATGGAGCGCCTCGATGATGGTGCTCATGCTGATTCTTCACGTCTTCCGCGTGTACCTCACAGGTGGCTTTAAGCGTCCCCGTGAGCTCACTTGGGTAACCGGCGTGACGATGGCTGTGATCACTGTTTCTTTTGGCGTCACCGGCTACTCGCTCCTT	0	0	0	0	0	0	0	0	0	0	25	0	0	0	0	0	0	PV575893
otu0158	TCTTGAAATCCAGGACATCGCTGATGACTTCAGCACCAAGTACGTTCCGCCCCACGTCAATATTTTTATTGCCTGGGCGGCATCACGCTTGTTTGTCTCCTGATTCAGTTCACGACCGGATTCGCGATGACTTTCTATTACAAGCCCACTGTTGCTGAGGCTTACAGCTCAGTTCAGTACCTGATGACAGATGTGAGCTTCGGGTGGCTCATTCACTCTGTGCACAGATGGAGCGCATCGATGATGGTGCTCATGCTGATTCTCCACGTCTTCCGCGTGTACCTCACAGGTGGCTTTAAGCGTCCCCGTGAGCTCACTTGGGTGACCGGCGTGACGATGGCTGTGATCACTGTTTCTTTTGGCGTTACCGGCTACTCGCTCCCT	0	0	0	0	0	0	0	0	0	0	25	0	0	0	0	0	0	PV575925
otu0173	TCTTGAAATCCAGGACATCGCTGATGACTTCAGCACCAAGTACGTTCCGCCCCACGTCAATATTTTTCATTGCCTGGGCGGCATCACGCTTGTTTGTTTCCTGAATCAGTTCGCGACCGGATTCGCGATGACTTTCTATTACAAGCCCACTGTTGCTGAGGCTTACAGCTCAGTTCAGTACCTGATGACAGATGTGAGCTTCGGGTGGCTCATTCGCTCAGTGCACAGATGGAGCGCATCGATGATGGTGCTCATGCTGATTCTCCACGTCTTCCGCGTGTACCTCACAGGTGGCTTTAAGCGTCCCCGTGAGCTCACTTGGGTGACCGGCGTGACGATGGCTGTGATCACTGTTTCTTTTGGCGTTACCGGCTACTCGCTCCCT	0	0	0	0	0	0	0	0	0	0	0	0	0	0	0	0	21	PV575919
otu0177	TCTTGGAATCCAGGACATCGCTGATGACTTCAGCACCAAGTACGTTCCGCCCCACGTCAATATTTTCTATTGCCTGGGCGGCATCACGCTTGCTTGCTTCCTGATTCAGTTCGCGACCGGGTTCGCGATGACTTTCTATTACAAGCCCACTGTTGTTGAGGCTTACAGCTCAGTTCAGTACCTGATGACAGATGTGAGCTTCGGGTGGCTCATTCGCTCAGTCCACAGATGGAGCGCCTCGATGATGGTGCTCATGCTGATTCTTCACGTCTTCCGCGTGTACCTCACAGGTGGCTTTAAGCGTCCCCGTGAGCTCACTTGGGTAACCGGCGTGACGATGGCTGTGATCACTGTTTCTTTTGGCGTCACCGGCTACTCGCTCCCT	0	0	0	0	0	0	20	0	0	0	0	0	0	0	0	0	0	PV575895
otu0178	TCTTGAAATCCAGGACATCGCTGATGACTTCAGCACCTAGTACGTCCCGCCCCACGTCAATATTTTCTATTGCCTGGGCGGCATCACGCTTGTTTGCTTCCTGATTCAGTTCGCGACCGGGTTCGCGATGACTTTCTATTACAAGCCCACTGTTGCTGAGGCCTACAGCTCAGTTCAGTACCTGATGACAGATGTGAGCTTCGGGTGGCTCATTCGCTCAGTCCACAGATGGAGCGCCTCGATGATGGTGCTCATGCTGATTCTTCACGTCTTCCGCGTGTACCTCACAGGTGGCTTTAAGCGTCCCCGTGAGCTCACTTGGGTAACCGGCGTGACGATGGCTGTGATCACTGTTTCTTTTGGCGTCACCGGCTACTCGCTCCCT	0	0	0	0	0	0	0	0	0	0	20	0	0	0	0	0	0
otu0179	TCTTGAAATCCAGGACATCGCTGATGACTTCAGCACCAAGTACGTTCCGCCCCACGTCAATATTTTTTATTGCCTGGGCGGCATCACGCTTGTTTGTTTCCTGATTCAGTTCGCGACCGGATTCGCGATGACTTTCTATTACAAGCCCACTGTTGCTGAGGCTTACAGCTCAGTTCAGTACCTGATGACAGATGTGAGCTTCAGGTGGCTCTTTCGCTCAGTGCACAGATGGAGCGCATCGATGATGGTGCTCATGCTAATTCTCCACGTCTTCCGCGTGTACCTCACAGGTGGCTTTAAGCGTCCCCGTGAGCTCACTTGGGTGACCGGCGTGACGATGGCTGTGATCACTGTTTCTTTTGGCGTTACCGGCTACTCGCTCCCT	0	0	0	0	0	0	0	0	0	0	20	0	0	0	0	0	0	PV575920
otu0180	TCTTGAAATCCAGGACATCGCTGATGACTTCAGCACCAAGTACGTTCCGCCCCACGTCAATATTTTTATTGCCTGGGCGGCGTCACGCTTGTTTGTCTCCTGATTCAGTTCACGACCGGATTCGCGATGACTTTCTATTACAAGCCCACTGTTGCTGAGGCCTACAGCTCAGTTCAGTACCTGATGACAGATGTGAGCTTCGGGTGGCTCATTCGCTCAGTGCACAGATGGAGCGCATCGATGATGGTGCTCATGCTGATTCTCCACGTCTTCCGCGTGTACCTCACAGGTGGCTTTAAGCGTCCCCGTGAGCTCACTTGGGTGACCGGCGTGACGATGGCTGTGATCACTGTTTCTTTTGGCGTTACCGGCTACTCGCTCCCT	0	0	0	0	0	0	0	0	0	0	20	0	0	0	0	0	0	PV575921
otu0182	CCTTGAGATCCAGTCAATTGCCGACGACATCTCCTCCAAGTATGTCCCGCCCCACGTCAATATTTTCTATTGCCTGGGCGGCATCACCCTGGTCTGCTTCCTGATCCAGTTCGCCACTGGGTTTGCGATGACCTTTTACTACAAGCCCACGGTGGCCGAGGCCTACGCATCGGTTCAGTATCTAATGACCGATGTCAGCTTTGGCTGGCTGATCCGCTCAGTGCACCGCTGGAGCGCCTCGATGATGGTGCTCATGCTGATCCTGCACGTATTCCGCGTGTATCTCACCGGAGGTTTTAAGCGGCCCCGCGAGCTCACCTGGGTCACCGGCGTGACCATGGCTGTCATCACCGTGTCCTTTGGGGTCACTGGCTATTCCCTCCCC	2	0	0	0	0	10	0	0	0	0	0	0	5	2	0	0	0	PV575970
otu0186	CCTGGAGATCGGTTCGATCGCCGACGACATTTCCGCCAAGTACGTGCCACCCCACGTCAATATTTTTTATTGCCTTGGCGGCATCACCCTGGTCTGCTTCCTGATCCAGTTCGCCACTGGGTTTGCGATGACCTTCTATTACAAGCCCACGGTGGCCGAGGCCTACACCTCGGTTCAGCACCTCATGACCGACGTCAGCTTCGGCTGGCTGATCCGCTCCGTGCACCGCTGGAGCGCCTCGATGATGGTGCTGATGCTCATCCTGCACGTGTTCCGCGTCTACCTCACCGGTGGCTTCAAGCGTCCCCGTGAGCTCACCTGGGTCACCGGCGTGACCATGGCTGTGATCACCGTGTCCTTCGGGGTCACCGGCTACTCCCTCCCC	0	0	0	0	0	0	0	0	0	0	0	0	0	0	0	0	19	PV575877
otu0190	TCTTGAAATCCAGGACATCGCTGATGATTTCAGCATCAAGTACGTTCCGCCCCACGTCAATATTTTTTATTGCCTGGGCGGCATCACGCTTGTTTGTTTCTTGATTCAGTTCGCGACCGGGTTCGCGATGACTTTCTATTACAAGCCCACTGCTGCTGAGGCTTACAGCTCAGTTCAGTACCTGATGACAGATGTGAGCTTCGGGTGGCTCATTCGCTCAGTTCACAGATGGAGCGCCTCGATGATGGTGCTCATGCTGATTCTTCACGTCTTCCGCGTGTATCTCACGGGTGGCTTTAAACGTCCCCGTGAGCTCACTTGGGTCACCGGCGTGACGATGGCTGTGATCACCGTTTCTTTCGGTGTCACCGGCTATTCACTCCCT	0	0	0	0	18	0	0	0	0	0	0	0	0	0	0	0	0	PV575945
otu0209	TCTTGAAATCCAGGACATCGCTGATGACTTCAGCACCAAGTACGTTCCGCCCCACGTCAATATTTTCTATTGCCTGGGCGGCATCACGCTTGTTTGCTTCCTGATTCAGTTCGCGACCGGGTTCGCGATGACTTTCTATTACAAGCCCACTGTTGCTGAGGCTTACAGCTCAGTTCAGTACCTGATGACAGATGTGAGCTTCGGGTGGCTCATTCGCTCAGTCCACAGATGGAGCGCCACGATGATGGTGCTCATGCTGATTCTTCACGTCTTCCGCGTGTACCTCACAGGTGGCTTTAAGCGTCCCCGTGAGCTCACTTGGGTAACCGGCGTGATGATGGCTGTGATCACTGTTTCTTATGGCGTCACCGGCTACTCGCTCCCT	0	0	0	0	0	0	0	0	0	0	15	0	0	0	0	0	0	PV575896
otu0215	TCTTGAAATCCAGGACATCGCTGATGATTTCAGCACCAAGTACGTTCCGCCCCACGTCAATATTTTTTATTGCCTGGGCGGCATCACGCTTGTTTGTTTCCTGATTCAGTTCGCGACCGGGTTCGCGATGACTTTCTATTACAAGCCCACTGTTGCTGAGGCTTACAGCTCAGTTCAGTACCTGATGACAGATGTGAGCTTCGGGTGGCTCATTCGCTCAGTTCACAGATGGAGCGCCTCGATGATGGTGCTCATGCTGATTCTTCACGTCTTCCGTGTGTATCTCACGGGTGGCTTTAAGCGTCCCCGTGAGCTCACTTGGGTGACCGGCGTGACGATGGCTGTGATCACTGTTTCTTTTGGCGTTACCGGCTACTCGCTCCCT	0	0	0	0	0	0	0	0	0	0	14	0	0	0	0	0	0	PV575929
otu0216	TCTTGAAATCCAGGACATCGCTGATGACTTCAGCACCAAGTACGTTCCGCCCCACGTCAATATTTTTTATTGCCTGGGCGGCATCACGCTTGTTTGTTTCCTGATCCAGCTCGCGACCGGATTCGCGATGACTTTCTATTACAAGCCCACTGTTGCTGAGGCTTACAGCTCAGTTTAGTACCTGATGACAGATGTGAGCTTCGGGTGGCTCATTCGCCCAGTGCACAGATGGAGCGCATCGATGTTGGTGCTCATGCTGATTCTCCACGTCTTCCGCGTGTACCTCACAGGTGGCTTTAAGCGTCCCCGTGAGCTCACTTGGGTGACCGGCGTGACGATGGCTGTGATCACTGTTTCTTTTGGCGTTACCGGCTACTCGCTCCCT	0	0	0	0	0	0	0	0	0	0	14	0	0	0	0	0	0
otu0220	TCTTGAAATCCAGGGCATCGCTGATGACTTCAGCACCAAGTACGTTCCGCCCCACGTCAATATTTTCTATTGCCTGGGCGGCATCACGCTTGTTTGCTTCCTGATTCAGTCCGCGACCGGGTTCGCGATGACTTTCTATTACAAGCCCACTGTTGCTGAGGCCTACAGCTCAGTTCAGTACCTGATGACAGATGTGAGCTTCGGGTGGCTCATTCGCTCAGTCCACAGATGGAGCGCCTCGATGATGGTGCTCATGCTGATTCTTCACGTCTTCCGCGTGTACCTCACAGGTGGCTTTAAGCGTCCCCGTGAGCTCACTTGGGTAACCGGCGTGACGATGGCTGTGATCACTGTTTCTTTTGGCGTCACCGGCTACTCGCTCCCT	0	0	0	0	13	0	0	0	0	0	0	0	0	0	0	0	0	PV575897
otu0233	TCTTGAAATCCAGGACATCGCTGATGATTTCAGCACCAAGTACGTTCCGCCCCACGTCAATATTTTTTATTGCCTGGGCGGCATCACGCTTGTTTGTTTCTTGATTCAGTTCGCGACCGGGTTCGCGATGACTTTCTATTACAAGCCCACTGTTGCTGAGGCTTACAGCTCAGTTCAGTACCTGATGACAGATGTGAGCTTCGGGTGGCTCATTCGCTCAGTTCACAGATGGAGCGCCTCGATGATGGTGCTCATGCTGATTCTTCACGTCTTCCGTGTGTATCTCACGGGTGGCTTTAAGCGTCCCCGTGAGCTCACTTGGGTGACCGGCGTGACGATGGCTGTGATCACTGTTTCTTTTGGCGTTACCGGCTACTCGCTCCCT	0	0	0	0	0	0	0	0	0	0	12	0	0	0	0	0	0	PV575930
otu0234	TCTTGAGATCCAGGACATCGCTGATGATTTCAGCACCAAGTACGTTCCGCCCCACGTCAATATTTTTTATTGCCTGGGCGGCATCAGGCTTGTTTGTTTCCTGATTCAGTTCGCGACCGGGTTCGCGATGACTTTCTATTACAAGCCCACTGTTGCTGAGGCTTACAGCTCAGTTCAGTACCTGATGACAGATGTGAGCTTCGGGTGGCTCATTCGCTCAGTCCACAGATGGAGCGCCTCGATGATGGTGCTCATGCTGATTCTTCACGTCTTCCGCGTGTACCTCACAGGTGGCTTTAAGCGTCCCCGTGAGCTCACTTGGGTAACCGGCGTGACGATGGCTGTGATCACTGTTTCTTTTGGCGTCACCGGCTACTCGCTCCCT	0	0	0	0	0	0	0	0	0	0	0	0	0	0	12	0	0	PV575900
otu0236	TCTTGAAATCCAGGACATCGCTGATGACTTCGGCACCAAGTACGTTCCGCCCCACGTCAATATTTTTTATTGCCTAGGCGGCATCACGCTTGTTTGTTTCCTGATTCAGTTCGCGACCGGATTCGCGATGACTTTCTATTACAAGCCCACTATTGCTGAGGCTTACAGCTCAGTTCAGTACCTGATGACAGATGTGAGCTTCGGGTGGCTCATTCGCTCAGTGCACAGATGGAGCGCATCGATGATGGTGCTCATGCTGATTCTCCACGTCTTCCGCGTGTACCTCACAGGTGGCTTTAAGCGTCCCCGTGAGCTCACTTGGGTGACCGGCGTGACGATGGCTGTGATCACTGTTTCTTTTGGCGTTACCGGCTACTCGCTCCCT	0	0	0	0	0	0	0	0	0	0	0	0	0	0	0	0	12	PV575922
otu0242	TCTGGAAATCCAGGACATTGCTGATGACATCGGCACAAAATACGTCCCCCCCCACGTCAATATCTTTTATTGCCTGGGTGGCATCACGTTGGTCTGCTTCCTGATCCAGTTCGCGACAGGGTTCGCGATGACCTTCTACTACAAGCCAACTGTTGCCGAGGCCTACACCTCTGTTCAGTATTTGATGACCGATGTCAGCTTCGGCTGGCTGATTCGTTCGGTGCACCGTTGGAGTGCCTCGATGATGGTTCTCATGCTGATTTTGCATGTGTTCAGGGTTTATCTCACAGGTGGTTTCAAGCGTCCTCGTGAGCTCACCTGGGTGACTGGTGTCACCATGGCTGTGATCACTGCTTCGTTCGGTGTTACTGGTTACTCCCTGCCT	0	0	0	0	0	0	0	0	0	0	0	0	0	0	11	0	0	PV575963
otu0250	TCTTGAAATCCAGGACATCGCTGATGACCTCAGCACCAAGTACGTCCCGCCCCACGTCAATATTTTCTATTGCCTGGGCGGCATCACGCTTGTTTGCTTCCTGATTCAGTTCGCGACCGGGTTTGCGATGACTTTCTATTACAAGCCCACTGTTGTTGAGGCTTACAGCTCAGTTCAGTACCTGATGACAGATGTGAGCTTCGGGTGGCTCATTCGCTCAGTCCACAGATGGAGCGCCTCGATGATGGTGCTCATGCTGATTCTTCACGTCTTCCGCGTGTACCTCACAGGTGGCTTTAAGCGTCCCCGTGAGCTCACTTGGGTAACCGGCGTGACGATGGCTGTGATCACTGTTTCTTTTGGCGTCACCGGCTACTCGCTCCCT	0	0	0	0	0	0	0	0	0	0	0	0	0	0	10	0	0	PV575898
otu0258	TCTTGAAATCCAGGACATCGCTGATGATTTCAGCACCAAGTACGTTCCGCCCCACGTCAATATTTTTTATTGCCTGGGCGGCATCACGCTTGTTTGTTTCCTGATTCAGTTCGCGACCGGGTTCGCGATGACTTTCTATTACAAGCCCACTGTTGCTGAGGCTTACAGCTCAGTTCAGTACCTGATGACAGATGTGAGCTTCGGGTGGCTCATTCGCTCAGTTCACAGATGGGGCGCCTCGATGACGGTGCTCATGCTGATTCTTCACGTCTTCCGCGTGTATCTCACGGGTGGCTTTAAGCGTCCTCGTGAGCTCACTTGGGTCACCGGCGTGGCGATGGCTGTGATCACTGTTTCTTTTGGCGTTACCGGCTACTCGCTCCCT	0	0	9	0	0	0	0	0	0	0	0	0	0	0	0	0	0	PV575931
otu0264	TCTTGAGATCCAGGACATCGCTGATGATTTCAGCACCAAGTACGTTCCGCCCCACGTCAATATTTTTTATTGCCTGGGCGGCATCAGGCTTGTTTGTTTCCTGATTCAGTTCGCGACCGGGTTCGCGATGACTTTCTATTACAAGCCCACTGTTGCTGAGGCTTACAGCTCAGTTCAGTACCTGATGACAGATGTGAGCTTCGGGTGGCTCATTCGCTCAGTCCACAGATGGAGCGCCTCGATGATGGTGCTCATGCTGATTCTTCACGTCTTCCGCGTGTACCTCACAGGTGGCTTTAAGCGTCCCCGTGAGCTCACTTGGGTAACCGGCGTGACGATGGCTGTGATCACTGTTTCTTTTGACGTCACCGGCTACTCGCTCCCT	0	0	0	0	0	0	0	0	0	0	0	0	0	0	9	0	0	PV575901
otu0280	CCTGGACATCCAGGAGGTCGTTGACGACGTTGCGTCGAAGTACGTGCCGCCCCACGTCAACATCTTTTATTGCCTGGGCGGCATCACCCTGGTCTGCTTCCTGGTGCAGTTCGCGACTGGCTTCGCGATGACCTTCTATTACAAGCCGACCGTGGCCGAGGCCTACGCCTCGGTTCAGTACCTGATGACCGATGTCAGCTTTGGCTGGCTGATTCGCTCGGTGCACCGCTGGAGTGCCTCGATGATGGTGCTGATGCTGATCCTGCACGTGTTCCGCGTGTATCTCACCGGTGGCTTCAAGCGTCCTCGCGAACTCACCTGGATCACCGGCGTCACCATGGCTGTGATCACCGTCTCCTTCGGTGTCACCGGCTATTCCCTCCCC	0	0	0	0	0	0	0	0	0	0	0	0	0	0	7	0	0	PV575967
otu0301	CCTGGAGATCGGTTCGATCGCTGACGACATTTCCGCCAAGTACGTGCCACCCCACGTCAATATTTTTTATTGCCTTGGCGGCATCACCCTGGTCTGCTTCCTGATCCAGTTCGCCACTGGGTTTGCGATGACCTTCTATTACAAGCCCACCGTGGCCGAGGCCTACACCTCTGTTCAGTACCTCATGACCGACGTCAGCTTTGGCTGGCTCATCCGCTCCGTGCACCGCTGGAGCGCCTCGATGATGGTGCTGATGCTGATCCTGCACGTGTTCCGCGTCTACCTGACCGGTGGCTTCAAGCGTCCCCGGGAGCTCACCTGGGTCACCGGCGTCACCATGGCCGTGATCACCGTGTCCTTCGGCGTCACCGGCTACTCCCTCCCC	0	0	0	0	0	0	5	0	0	0	0	0	0	0	0	0	0	PV575880
otu0303	CCTGGACATCCAGGAGATCGTTGACGACGTTGCGTCGAAGTACGTGCCGCCCCACGTCAACATCTTTTATTGCCTGGGCGGCATCACCCTGGTCTGCTTCCTGGTGCAGTTCGCGACTGGCTTCGCGATGACCTTCTATTACAAGCCCACCGTGGCTGAGGCCTACGCCTCGGTTCAGTACCTGATGACCGATGTCAGCTTTGGCTGGCTGATTCGCTCGGTGCACCGCTGGAGTGCCTCGATGATGGTGCTGATGCTGATCCTGCACGTGTTCCGCGTGTATCTCACCGGTGGCTTCAAGCGTCCTCGCGAACTCACCTGGATCACCGGCGTCACCATGGCTGTGATCACCGTCTCCTTCGGTGTCACCGGCTATTCCCTCCCC	0	0	0	0	0	0	5	0	0	0	0	0	0	0	0	0	0	PV575968
otu0314	CCTGGAGATCGGTTCGATCGCCGACGACATTTCCGCCAAGTACGTGCCACCCCACGTCAATATTTTTTATTGCCTGGGCGGCATCACCCTGGTCTGCTTCCTGATCCAGTTCGCCACTGGGTTTGCGATGACCTTCTATTACAAGCCCACCGTGGCCGAGGCCTACACCTCGGTTCAGTACCTCATGACCGACGTCAGCTTCGGCTGGCTGATCCGCTCCGTGCACCGCTGGAGCGCGTCGACGATGGTGCTGATGCTGATCCTGCACGTGTTCCGCGTCTACCTCACCGGTGGCTTCAAGCGTCCCCGGGAGCTCACCTGGGTCACCGGCGTCACCATGGCCGTGATCACCGTGTCCTTCGGGGTCACCGGCTACTCCCTGCCC	0	0	0	0	0	0	0	0	0	0	0	0	0	0	4	0	0	PV575881

## Sheet: статис обработки
	input	filtered	denoised	merged	tabled	nonchim
7471-0м	26494	24813	24625	23184	23184	19731
7471-10м	31493	29251	29083	27770	27770	22598
7475-0м	25040	23336	23207	21646	21646	17951
7475-10м	24666	23329	23257	22073	22073	18282
7475-35м	23611	22212	22131	20763	20763	15026
7494-0м	26003	24436	24410	23968	23968	21540
7494-20м	25066	23715	23681	23216	23216	20810
7494-30м	23915	22525	22267	20891	20891	14625
7495-23м	29754	27763	27647	26428	26428	22432
7496-0м	29701	26913	26735	25384	25384	21648
7496-20м	29577	28093	28041	27480	27480	24928
7498-0м	26807	25105	25002	23418	23418	19518
7498-11м	24049	22811	22773	22331	22331	20450
7500-0м	23930	22558	22511	21997	21997	20043
7500-18м	23921	22722	22677	22170	22170	20344
7501-0м	19690	18548	18447	17266	17266	15135
7501-10м	32429	30732	30480	29130	29130	22964
7501-17м	31315	29661	29590	28948	28948	25833
7503-0м	29915	28539	28506	27858	27858	24719
7503-17м	28601	26804	26615	24805	24805	18685
7505-0м	31222	29703	29646	28928	28928	25604
7505-15м	28595	27125	26783	25692	25692	20564
