# Supplementary material for: Distribution and Phylogenetic Diversity of Synechococcus-like Cyanobacteria in the Late Autumn Picophytoplankton of the Kara Sea: The Role of Atlantic and Riverine Water Masses
Source: Plants (Basel). 2025 Aug 22;14(17):2614. doi: 10.3390/plants14172614 (PMC12429990; doi:10.3390/plants14172614)
Supplement: Supplementary file 1 [file plants-14-02614-s001.zip › Table S3.xlsx]

## Sheet: Лист1
Supplementary Materials
Table S3. Spearman’s correlations (*p <0.05, **p <0.001) between location, environmental parameters, cyanobacterial abundance and read % for each (sub)clade observed. Non-significant correlations are marked with ns
factor	Ncyan	5.1.I	5.1.IV	5.2.
Т°С	0.65**	ns	ns	ns
S‰	-0.58**	-0.43*	ns	ns
PO43+ µM	ns	ns	ns	-0.44*
Si(OH4) µM	0.63**	ns	ns	-0.58*
DIN	-0.34*	ns	ns	ns
Lat	-0.62**	-0.60*	ns	ns
Chltot	0.35*	ns	ns	ns
Chlpico	0.28*	ns	ns	ns
